# Supplementary material for: The RabGAP TBC-11 controls Argonaute localization for proper microRNA function in C. elegans
Source: PLoS Genet. 2021 Apr 7;17(4):e1009511. doi: 10.1371/journal.pgen.1009511 (PMC8055011; doi:10.1371/journal.pgen.1009511)
Supplement: S1 File — (XLSX) [file pgen.1009511.s010.xlsx]

## Sheet: Fig 1
Fig 1D - western blot quantification (intensity)										Fig 1E - GFP quantification
	Blot 1		Blot 2		Blot 3		Blot 4			WT				qbc24				ok2576
	LIN-41	ACTIN	LIN-41	ACTIN	LIN-41	ACTIN	LIN-41	ACTIN		cell 1	cell 2	cell 3	mean	cell 1	cell 2	cell 3	mean	cell 1	cell 2	cell 3	mean
WT	27434	65220	7307	36381	17526	42419	27232	57383		1366	1275	1307	1316	1312	1583	1531	1475.33	1576	1480	1413	1489.67
tbc-11(qbc24)	39283	69488	16116	43047	32011	45262	44248	57126		1462	1350	1320	1377.33	1450	1245	1146	1280.33	1351	1227	1421	1333
tbc-11(ok2576)	43394	71168	18445	43370	33832	50063	53055	69852		1403	1327	1241	1323.67	1369	1178	1086	1211	1530	1635	1287	1484
										1253	1128	1080	1153.67	1178	1068	1089	1111.67	1781	1374	1428	1527.67
										1204	1073	904	1060.33	1762	1551	1618	1643.67	1449	1758	1494	1567
										1387	1502	1347	1412	1569	1444	1505	1506	1438	1411	1429	1426
										1539	1596	1400	1511.67	2385	2300	1367	2017.33	2245	1957	1588	1930
										1184	1021	1166	1123.67	1324	1759	1536	1539.67	1897	1667	1754	1772.67
										1541	1494	1245	1426.67	1754	1900	1615	1756.33	2083	2167	1652	1967.33
										1158	1149	1233	1180	1134	1108	1280	1174	1459	1179	1264	1300.67
										1035	1238	993	1088.67	1605	1254	1602	1487	1953	1697	1693	1781
										1077	1063	1104	1081.33	1397	1788	1489	1558	1522	1410	1338	1423.33
										665	773	789	742.333	1339	1136	1156	1210.33	1732	2071	1728	1843.67
										1333	1493	1260	1362	1378	1312	1373	1354.33	1564	1615	1407	1528.67
										936	935	914	928.333	1278	1578	1643	1499.67	1637	1260	1394	1430.33
										920	1065	1083	1022.67	1514	1500	1213	1409	2247	1981	2188	2138.67
										1582	1702	1295	1526.33	1307	1266	1100	1224.33	1679	1591	1637	1635.67
										1566	1483	1293	1447.33	1696	1622	1414	1577.33	1906	1782	1897	1861.67
										1341	1296	1290	1309	1428	1245	1286	1319.67

## Sheet: Fig 2
Fig 2B and 2C - percentage of alae breaks
RNAi:	control	rab-6.1	rab-6.2
WT	0	25	20
	0	26.7	25
	0	25	25
tbc-11(ok2576)	43.75	25	25
	42.85	24	26.67
	40	23	25

## Sheet: Fig 3
Fig 3A - western blot quantification (intensity)								Fig 3B - RT-qPCR total microRNA (Ct)											Fig3C - qRT-PCR microRNA in IP (Ct)
	Blot 1		Blot 2		Blot 3				WT			tbc-11(qbc24)			tbc-11(ok2576)					WT 0.5%			WT 1.5%			tbc-11(qbc24) 0.5%			tbc-11(qbc24) 1.5%
	ALG-1	ACTIN	ALG-1	ACTIN	ALG-1	ACTIN		sn2841	21.6728	21.5646	21.9182	21.1291	21.5101	21.4566	21.062	21.3305	21.483		mir-48	15.831	14.968	14.922	15.787	15.875	14.919	15.583	18.044	15.51	15.952	17.791	14.721
WT 0.5%	5000	17018	11445	13192	33749	24870			21.5671	21.6205	21.8747	21.0761	21.4907	21.3893	20.9941	21.3382	21.4869		mir-228	17.793	16.78	17.519	17.68	17.805	17.67	17.218	16.751	17.847	17.022	16.612	17.124
WT 1.5%	8303	24545	5156	11554	30093	26469		let-7a	23.5954	24.1677	24.5644	25.2031	25.1321	25.8623	26.2062	25.1543	25.0662		mir-241	20.52	18.914	19.147	20.984	18.977	19.451	19.945	24.367	22.169	19.02	24.466	22.371
tbc-11(qbc24) 0.5%	3771	23036	2487	13056	8159	24592			23.8355	24.1981	24.7869	25.2924	25.2631	25.9185	26.3621	25.2581	25.2677
tbc-11(qbc24) 1.5%	12838	26624	4773	11608	7384	17269		mir-48	21.2196	21.7462	22.3807	22.3709	22.4804	22.9605	23.3403	22.3861	22.5767
tbc-11(ok2576) 0.5%	16774	32730	11102	18880	21228	25656			21.3573	21.7439	22.3911	22.2536	22.4209	22.9682	23.3789	22.4886	22.6237
tbc-11(ok2576) 0.5%	6459	31652	6937	13435	11887	26076		mir-58	19.1588	19.778	20.2783	20.4334	20.7607	21.137	21.2347	17.5768	20.7703
									19.3978	19.7485	20.2062	20.3961	20.6135	21.0771	21.1115	20.4585	20.7335

## Sheet: Fig 4
No data to be disclosed

## Sheet: Fig 5
Fig 5A - western blot quantification (intensity)						Fig 5B - western blot quantification (intensity)
	Blot 1		Blot 2				Blot 1				Blot 2
	WT	tbc-11(qbc24)	WT	tbc-11(qbc24)			WT	WT + EDTA	tbc-11(qbc24)	tbc-11(qbc24) + EDTA	WT	WT + EDTA	tbc-11(qbc24)	tbc-11(qbc24) + EDTA
ribosomal subunits	62962	41330	13111	19772		ribosomal subunits	10141	31892	46563	45240	16623	34603	24652	40549
	25907	5602	4696	10883			6994	27282	34164	29630	13013	18463	23461	30442
	-	-	685	5476			5431	37235	21166	35463	9257	11576	13821	63765
light polysomes	11776	3268	745	5372			6008	14833	19392	30612	1946	7590	8064	43626
	5881	3350	500	4812		light polysomes	7907	3769	17173	24250	1944	3445	10893	22575
	2236	1663	552	2490			6589	1719	25280	21646	2253	2651	13996	9462
heavy polysomes	922	2211	746	2944			6577	1122	23391	23499	2821	2430	2236	7376
	2859	1957	5302	3246			5629	710	21446	14625	5883	1459	3341	10974
	55	1847	140	4826		heavy polysomes	4398	473	10204	8385	5530	1394	8909	13396
	49	2304	118	1811			3831	383	7940	7744	10411	1736	8142	13150
	45	1222	94	1889			2493	390	7635	4831	4684	1903	6684	11116
	-	-	50	1639			1586	351	2145	5596	5138	1669	1919	7296
							1056	386	2457	1848	4192	1287	3898	7574

## Sheet: S1 Fig
S1E Fig - GFP quantification											S1F Fig - GFP quantification
control					tbc-11 RNAi						WT					tbc-11(qbc24)					tbc-11(ok2576)
cell 1	cell 2	cell 3	cell 4	mean	cell 1	cell 2	cell 3	cell 4	mean		cell 1	cell 2	cell 3	cell 4	mean	cell 1	cell 2	cell 3	cell 4	mean	cell 1	cell 2	cell 3	cell 4	mean
1246.98	1273.52	1162.88	1236.82	1230.05	2972.48	2447.97	2615.75	2580.46	2654.16		2654.36	2684.57	2333.44	2203.36	2468.93	2371.38	2395.33	2520.3	2481.42	2442.11	2493.67	2620.03	2296.31	2827.01	2559.25
1104.22	1201.27	1168.48	1370.79	1211.19	2254.47	2747.73	2581.52	2339.74	2480.87		2777.34	2288.1	2804.2	2667.59	2634.31	1668.86	2163.81	1905.77	2012.32	1937.69	3129.97	3184.17	2910.37	2796.3	3005.2
1208.14	1038.71	1141.06	1264.27	1163.04	1772.78	1995.8	1926.42	1654.89	1837.47		2221.66	2262.53	2168.26	2224.16	2219.15	2233.56	2111.89	2434.31	2236.9	2254.16	2540.86	2377.93	2192.58	2011.15	2280.63
1156.03	1227.67	1242.51	1150.79	1194.25	2546.94	2367.86	2412.24	2947.05	2568.52		2989.31	3010.48	2231.09	2413.09	2660.99	2544.75	2560.97	2182.12	1986.78	2318.66	2803.66	2992.5	3119.71	2870.73	2946.65
1178.45	1160.45	1194.31	989.296	1130.63	2561.1	2489.12	2914.22	2353.36	2579.45		2104.52	2084.59	2707.66	2017.74	2228.63	2212.06	2230.31	2628.2	2565.48	2409.01	2294.74	2144.67	2286.43	2095.56	2205.35
1285.35	1105.23	1270.49	1351.09	1253.04	1783.07	1993.21	1889.55	1867.3	1883.28		2273.29	2307.59	2272.98	2865.95	2429.95	2351.97	2330.11	2241.11	2090.02	2253.3	2302.74	2456.4	3441.68	2238.57	2609.85
1271.52	1331.59	1413.58	1502.98	1379.92	2236.72	2162.63	2098.7	2285.24	2195.82		2055.52	2182.4	2345.06	2366.01	2237.25	2546.09	2590.06	2900.82	2531.92	2642.22	2767.46	2877.96	2704.39	2632.64	2745.61
953.65	998.2	902.672	981.238	958.94	2045.98	2307.48	2291.45	2177.88	2205.7		2285.12	1850.21	1775.98	2202.49	2028.45	2570.39	2515.57	3351.09	2675.58	2778.16	1516.28	1581.8	1818.12	1444.36	1590.14
1279.38	1330.55	1399.35	1445.74	1363.76	2584.66	3119.37	2647.03	2445.32	2699.1		2228.64	2222.35	2261.64	2622.91	2333.88	2107.12	1982.07	1982.89	2046.7	2029.7	3319	3159.41	3008.05	2840.81	3081.81
1200.65	1108.16	1105.29	1198.7	1153.2	2496.06	3160.17	2904.57	2403.12	2740.98		2681.45	3369.65	3285.36	3372.46	3177.23	1818.31	2061	2003.36	2535.43	2104.52	2442.75	2652.75	3071.97	2671.41	2709.72
1149.45	1144.13	1207.17	1362.52	1215.82	2008.86	2136.85	2036.94	2129.57	2078.05		3022.74	2863.53	2721.57	2846.29	2863.53	3002.82	2795.17	2606.95	2910.43	2828.84	1843.99	1956.32	1566.62	1453.77	1705.17
1253.25	1019.11	1266.66	1175.07	1178.52	2788.56	2832.1	2646.02	2947.95	2803.66		2488.51	2488.1	2163.65	2286.85	2356.78	1414.11	1572.4	1640.38	1552.88	1544.94	1781.53	2057.53	1796.02	1640.98	1819.01
1018.24	1250.96	1155.17	1273.07	1174.36	3005.27	2330.27	2394.82	2293.86	2506.06		3342.14	3005.19	3317.37	2829.59	3123.57	2361.95	2043.92	2362.29	2106.8	2218.74	2889.5	3031.74	2841.78	2692.47	2863.87
1281.56	1124.92	1138.46	1198.42	1185.84	1705.41	1779.34	1741.94	1798.99	1756.42		1922.32	2385.31	2005.65	1940.11	2063.35	2665.69	3201.35	2834.73	2269.48	2742.81	2467.91	1952.61	2188.92	2180.24	2197.42
1374.55	1257.61	1345.25	1247.02	1306.11	2071.09	2046.96	1916.04	1822.61	1964.18		2425.39	2546.07	2702.28	2587.99	2565.43	1452.2	1645.23	1635.99	1556.04	1572.37	2197.42	3055.26	2096.21	2496.26	2461.29
1331.85	1459.66	1425.99	1130.62	1337.03	2795.43	2818.98	2699	2733.89	2761.83		1946.31	2212.16	1896.09	2497.31	2137.97	2099.19	2076.81	2308.23	2106.8	2147.76	2401.76	2079.26	2349.31	2465.88	2324.05
1436.49	1283.13	1333.12	1443.59	1374.08	2124.14	2235.69	2403.17	2126.68	2222.42		2710.15	2645.85	3384.15	3338.54	3019.67	2843.22	3148.41	2663.9	3235.75	2972.82	2152.08	2162.92	2042.46	1945.99	2075.86
1353.14	1341.84	1399.19	1305.8	1349.99	1662.14	1799.35	1960.55	1705.98	1782		3322.32	2824.43	3417.25	2612.34	3044.08	2281.86	2472.94	3387.3	2553.13	2673.81	2122.89	2414.3	2457.66	2006.48	2250.33

## Sheet: S2 Fig
S2 Fig - percentage of alae breaks
RNAi:	control	rab-2	rab-14
WT	0	80	33.3
	0	78.57	40
	0	81.25	33.3
tbc-11(ok2576)	43.75	75	43.75
	42.85	81.2	37.5
	40	77.7	38.8

## Sheet: S3 Fig
No data to be disclosed

## Sheet: S4 Fig
No data to be disclosed

## Sheet: S5 Fig
No data to be disclosed

[truncated: 1 more sheets: S6 Fig]
